# Supplementary material for: Real-World Effectiveness in Hypertension and Hyperlipidemia Collaborative Management between Pharmacies and Primary Care in Portugal: A Multicenter Pragmatic Controlled Trial (USFarmácia®)
Source: Int J Environ Res Public Health. 2023 Aug 1;20(15):6496. doi: 10.3390/ijerph20156496 (PMC10418740; doi:10.3390/ijerph20156496)
Supplement: Supplementary file 1 [file ijerph-20-06496-s001.zip]

Archive with 7 entries (6 files):
- ijerph-2232987-supplementary - for XML/
- ijerph-2232987-supplementary - for XML/SUPPLEMENTARY FILE 1.pdf
- ijerph-2232987-supplementary - for XML/SUPPLEMENTARY FILE 2.pdf
- ijerph-2232987-supplementary - for XML/SUPPLEMENTARY FILE 3.pdf
- ijerph-2232987-supplementary - for XML/SUPPLEMENTARY FILE 4.pdf
- ijerph-2232987-supplementary - for XML/SUPPLEMENTARY FILE 5.pdf
- ijerph-2232987-supplementary - for XML/SUPPLEMENTARY FILE 6.pdf
